# Supplementary material for: Somatic Variations in Cervical Cancers in Indian Patients
Source: PLoS One. 2016 Nov 9;11(11):e0165878. doi: 10.1371/journal.pone.0165878 (PMC5102491; doi:10.1371/journal.pone.0165878)
Supplement: S1 Table — (XLSX) [file pone.0165878.s001.xlsx]

## Sheet: somatic_cosmic_hit.list
Gene	Mutation	Protein Change	Type of Mutation	CHR Location	Organ	Tissue	Type	Classification	Verfication
IC1orf112	c.1441G>T	p.A481S	Substitution - Missense	1:169799880-169799880	large_intestine	colon	adenocarcinoma		Confirmed somatic variant
CFH	c.184G>A	p.V62I	Substitution - Missense	1:196642233-196642233	stomach	NS	adenocarcinoma	PASSENGER/OTHER	Variant of unknown origin
MAD1L1	c.1144G>A	p.E382K	Substitution - Missense	7:2108903-2108903	lung	NS	adenocarcinoma	CANCER	Variant of unknown origin
MAD1L1	c.820G>A	p.E274K	Substitution - Missense	7:2255624-2255624	lung	NS	adenocarcinoma	CANCER	Variant of unknown origin
MAD1L1	c.2056G>A	p.V686M	Substitution - Missense	7:1855807-1855807	oesophagus	NS	NS		Confirmed somatic variant
MAD1L1	c.1667G>A	p.R556H	Substitution - Missense	7:1976463-1976463	endometrium	NS	endometrioid_carcinoma	PASSENGER/OTHER	Confirmed somatic variant
MAD1L1	c.2086C>T	p.R696C	Substitution - Missense	7:1855777-1855777	prostate	NS	adenocarcinoma	CANCER	Confirmed somatic variant
MAD1L1	c.2012C>T	p.S671L	Substitution - Missense	7:1855851-1855851	large_intestine	colon	adenocarcinoma	CANCER	Variant of unknown origin
MAD1L1	c.708G>A	p.E236E	Substitution - coding silent	7:2255893-2255893	central_nervous_system	brain	NS		Variant of unknown origin
MAD1L1	c.687G>A	p.E229E	Substitution - coding silent	7:2255914-2255914	stomach	NS	adenocarcinoma		Confirmed somatic variant
MAD1L1	c.1079G>A	p.R360Q	Substitution - Missense	7:2108968-2108968	liver	NS	NS	CANCER	Reported in another cancer sample as somatic
MAD1L1	c.653G>A	p.R218K	Substitution - Missense	7:2257622-2257622	stomach	NS	NS	CANCER	Variant of unknown origin
MAD1L1	c.2012C>T	p.S671L	Substitution - Missense	7:1855851-1855851	large_intestine	caecum	adenocarcinoma	CANCER	Variant of unknown origin
MAD1L1	c.664G>A	p.E222K	Substitution - Missense	7:2257611-2257611	urinary_tract	bladder	transitional_cell_carcinoma		Confirmed somatic variant
MAD1L1	c.1934C>T	p.T645M	Substitution - Missense	7:1937900-1937900	large_intestine	colon	adenocarcinoma	CANCER	Confirmed somatic variant
MAD1L1	c.1052A>G	p.K351R	Substitution - Missense	7:2188808-2188808	haematopoietic_and_lymphoid_tissue	NS	acute_myeloid_leukaemia	CANCER	Confirmed somatic variant
MAD1L1	c.1171G>A	p.E391K	Substitution - Missense	7:2108876-2108876	stomach	NS	adenocarcinoma		Confirmed somatic variant
MAD1L1	c.632T>C	p.L211P	Substitution - Missense	7:2257643-2257643	large_intestine	colon	adenocarcinoma	CANCER	Variant of unknown origin
MAD1L1	c.1488G>T	p.E496D	Substitution - Missense	7:2020105-2020105	lung	NS	small_cell_carcinoma	CANCER	Variant of unknown origin
MAD1L1	c.974G>A	p.G325D	Substitution - Missense	7:2252859-2252859	endometrium	NS	endometrioid_carcinoma	CANCER	Variant of unknown origin
MAD1L1	c.1662G>T	p.R554S	Substitution - Missense	7:1976468-1976468	large_intestine	rectum	adenocarcinoma	CANCER	Variant of unknown origin
MAD1L1	c.523G>T	p.D175Y	Substitution - Missense	7:2259040-2259040	large_intestine	caecum	adenocarcinoma	CANCER	Variant of unknown origin
MAD1L1	c.1387C>A	p.L463M	Substitution - Missense	7:2041729-2041729	large_intestine	colon	adenocarcinoma	CANCER	Confirmed somatic variant
MAD1L1	c.1716C>T	p.R572R	Substitution - coding silent	7:1976414-1976414	stomach	NS	adenocarcinoma		Confirmed somatic variant
MAD1L1	c.1861G>C	p.V621L	Substitution - Missense	7:1937973-1937973	large_intestine	caecum	adenocarcinoma	CANCER	Variant of unknown origin
MAD1L1	c.1317G>C	p.E439D	Substitution - Missense	7:2054179-2054179	liver	NS	NS		Confirmed somatic variant
MAD1L1	c.332G>C	p.R111P	Substitution - Missense	7:2262349-2262349	prostate	NS	NS	CANCER	Variant of unknown origin
MAD1L1	c.1582C>T	p.R528W	Substitution - Missense	7:1997278-1997278	stomach	NS	adenocarcinoma	CANCER	Confirmed somatic variant
MAD1L1	c.1582C>T	p.R528W	Substitution - Missense	7:1997278-1997278	large_intestine	colon	adenocarcinoma	CANCER	Confirmed somatic variant
MAD1L1	c.1159C>T	p.R387C	Substitution - Missense	7:2108888-2108888	endometrium	NS	endometrioid_carcinoma	CANCER	Variant of unknown origin
MAD1L1	c.1611G>T	p.Q537H	Substitution - Missense	7:1976519-1976519	endometrium	NS	endometrioid_carcinoma	CANCER	Variant of unknown origin
MAD1L1	c.245G>C	p.R82P	Substitution - Missense	7:2265091-2265091	large_intestine	rectum	adenocarcinoma	CANCER	Confirmed somatic variant
MAD1L1	c.918G>C	p.E306D	Substitution - Missense	7:2255526-2255526	lung	right_lower_lobe	adenocarcinoma	CANCER	Variant of unknown origin
MAD1L1	c.457G>A	p.A153T	Substitution - Missense	7:2262224-2262224	endometrium	NS	endometrioid_carcinoma	CANCER	Confirmed somatic variant
MAD1L1	c.1126G>A	p.V376I	Substitution - Missense	7:2108921-2108921	skin	NS	NS		Confirmed somatic variant
MAD1L1	c.1594C>G	p.Q532E	Substitution - Missense	7:1997266-1997266	stomach	NS	adenocarcinoma		Confirmed somatic variant
MAD1L1	c.1434G>T	p.K478N	Substitution - Missense	7:2020159-2020159	endometrium	NS	endometrioid_carcinoma	CANCER	Variant of unknown origin
MAD1L1	c.1912G>A	p.G638S	Substitution - Missense	7:1937922-1937922	large_intestine	colon	adenocarcinoma	CANCER	Variant of unknown origin
MAD1L1	c.1726C>T	p.R576C	Substitution - Missense	7:1976404-1976404	endometrium	NS	endometrioid_carcinoma	CANCER	Confirmed somatic variant
MAD1L1	c.1234C>T	p.R412W	Substitution - Missense	7:2054262-2054262	large_intestine	colon	adenocarcinoma	CANCER	Variant of unknown origin
MAD1L1	c.481G>A	p.A161T	Substitution - Missense	7:2259082-2259082	endometrium	NS	endometrioid_carcinoma	CANCER	Variant of unknown origin
MAD1L1	c.1911C>T	p.T637T	Substitution - coding silent	7:1937923-1937923	autonomic_ganglia	NS	NS		Variant of unknown origin
MAD1L1	c.323C>T	p.T108M	Substitution - Missense	7:2262358-2262358	large_intestine	colon	adenocarcinoma	CANCER	Variant of unknown origin
MAD1L1	c.107C>T	p.S36L	Substitution - Missense	7:2269662-2269662	large_intestine	colon	adenocarcinoma	CANCER	Variant of unknown origin
MAD1L1	c.305G>A	p.R102H	Substitution - Missense	7:2262376-2262376	large_intestine	colon	adenocarcinoma	CANCER	Confirmed somatic variant
MAD1L1	c.71G>T	p.R24L	Substitution - Missense	7:2269698-2269698	lung	NS	squamous_cell_carcinoma	CANCER	Variant of unknown origin
MAD1L1	c.653G>A	p.R218K	Substitution - Missense	7:2257622-2257622	lung	NS	squamous_cell_carcinoma	CANCER	Variant of unknown origin
MAD1L1	c.1727G>A	p.R576H	Substitution - Missense	7:1976403-1976403	large_intestine	colon	adenocarcinoma	CANCER	Confirmed somatic variant
MAD1L1	c.1075G>A	p.A359T	Substitution - Missense	7:2108972-2108972	prostate	NS	NS	CANCER	Confirmed somatic variant
MAD1L1	c.1143G>C	p.L381F	Substitution - Missense	7:2108904-2108904	oesophagus	NS	NS		Confirmed somatic variant
MAD1L1	c.1012G>A	p.V338M	Substitution - Missense	7:2188848-2188848	oesophagus	lower_third	adenocarcinoma	CANCER	Variant of unknown origin
MAD1L1	c.1583G>A	p.R528Q	Substitution - Missense	7:1997277-1997277	lung	right_lower_lobe	adenocarcinoma	CANCER	Variant of unknown origin
MAD1L1	c.79G>T	p.G27*	Substitution - Nonsense	7:2269690-2269690	oesophagus	lower_third	adenocarcinoma		Variant of unknown origin
MAD1L1	c.1462G>A	p.E488K	Substitution - Missense	7:2020131-2020131	endometrium	NS	endometrioid_carcinoma	CANCER	Variant of unknown origin
MAD1L1	c.1063G>A	p.V355I	Substitution - Missense	7:2188797-2188797	endometrium	NS	endometrioid_carcinoma	CANCER	Reported in another cancer sample as somatic
MAD1L1	c.1809G>A	p.E603E	Substitution - coding silent	7:1938025-1938025	endometrium	NS	endometrioid_carcinoma		Variant of unknown origin
MAD1L1	c.265G>T	p.A89S	Substitution - Missense	7:2265071-2265071	endometrium	NS	endometrioid_carcinoma	CANCER	Variant of unknown origin
MAD1L1	c.1192C>T	p.Q398*	Substitution - Nonsense	7:2108855-2108855	skin	NS	NS		Confirmed somatic variant
MAD1L1	c.772G>T	p.E258*	Substitution - Nonsense	7:2255829-2255829	lung	NS	squamous_cell_carcinoma		Variant of unknown origin
MAD1L1	c.1079G>A	p.R360Q	Substitution - Missense	7:2108968-2108968	liver	NS	NS	CANCER	Confirmed somatic variant
MAD1L1	c.1804G>A	p.A602T	Substitution - Missense	7:1976326-1976326	haematopoietic_and_lymphoid_tissue	NS	acute_myeloid_leukaemia	CANCER	Confirmed somatic variant
MAD1L1	c.536G>A	p.R179Q	Substitution - Missense	7:2259027-2259027	lung	NS	squamous_cell_carcinoma	CANCER	Variant of unknown origin
MAD1L1	c.1241T>C	p.I414T	Substitution - Missense	7:2054255-2054255	skin	NS	NS		Confirmed somatic variant
MAD1L1	c.1317G>C	p.E439D	Substitution - Missense	7:2054179-2054179	liver	NS	NS		Confirmed somatic variant
MAD1L1	c.1509G>T	p.L503F	Substitution - Missense	7:1997351-1997351	lung	NS	squamous_cell_carcinoma	CANCER	Variant of unknown origin
MAD1L1	c.447G>A	p.E149E	Substitution - coding silent	7:2262234-2262234	lung	NS	adenocarcinoma		Variant of unknown origin
MAD1L1	c.610G>T	p.A204S	Substitution - Missense	7:2257665-2257665	lung	NS	small_cell_carcinoma	CANCER	Variant of unknown origin
MAD1L1	c.1468A>G	p.S490G	Substitution - Missense	7:2020125-2020125	endometrium	NS	endometrioid_carcinoma	PASSENGER/OTHER	Confirmed somatic variant
MAD1L1	c.1087G>A	p.E363K	Substitution - Missense	7:2108960-2108960	lung	NS	adenocarcinoma	CANCER	Variant of unknown origin
MAD1L1	c.1889G>A	p.R630H	Substitution - Missense	7:1937945-1937945	lung	NS	adenocarcinoma	CANCER	Confirmed somatic variant
MAD1L1	c.1063G>A	p.V355I	Substitution - Missense	7:2188797-2188797	large_intestine	colon	adenocarcinoma	CANCER	Confirmed somatic variant
MAD1L1	c.532A>T	p.M178L	Substitution - Missense	7:2259031-2259031	lung	right_upper_lobe	adenocarcinoma	CANCER	Variant of unknown origin
MAD1L1	c.2144A>G	p.Q715R	Substitution - Missense	7:1855719-1855719	lung	right_upper_lobe	adenocarcinoma	CANCER	Variant of unknown origin
MAD1L1	c.1235G>C	p.R412P	Substitution - Missense	7:2054261-2054261	lung	NS	adenocarcinoma	CANCER	Variant of unknown origin
MAD1L1	c.1726C>T	p.R576C	Substitution - Missense	7:1976404-1976404	large_intestine	colon	adenocarcinoma	CANCER	Reported in another cancer sample as somatic
MAD1L1	c.1132G>A	p.G378S	Substitution - Missense	7:2108915-2108915	oesophagus	NS	adenocarcinoma	CANCER	Variant of unknown origin
MAD1L1	c.905G>T	p.G302V	Substitution - Missense	7:2255539-2255539	lung	NS	squamous_cell_carcinoma	CANCER	Variant of unknown origin
MAD1L1	c.904G>T	p.G302C	Substitution - Missense	7:2255540-2255540	lung	NS	squamous_cell_carcinoma	CANCER	Variant of unknown origin
MAD1L1	c.175C>G	p.R59G	Substitution - Missense	7:2265161-2265161	lung	NS	squamous_cell_carcinoma	CANCER	Confirmed somatic variant
MAD1L1	c.1018G>C	p.E340Q	Substitution - Missense	7:2188842-2188842	urinary_tract	bladder	NS		Confirmed somatic variant
MAD1L1	c.1820A>G	p.Q607R	Substitution - Missense	7:1938014-1938014	endometrium	NS	endometrioid_carcinoma	CANCER	Variant of unknown origin
MAD1L1	c.104C>T	p.T35I	Substitution - Missense	7:2269665-2269665	skin	NS	NS		Confirmed somatic variant
MAD1L1	c.366G>A	p.E122E	Substitution - coding silent	7:2262315-2262315	skin	NS	NS		Confirmed somatic variant
THSD7A	c.1385G>T	p.R462L	Substitution - Missense	7:11630155-11630155	autonomic_ganglia	NS	NS	PASSENGER/OTHER	Variant of unknown origin
MYCBP2_ENST00000357337	c.2480G>A	p.R827H	Substitution - Missense	13:77817229-77817229	large_intestine	caecum	adenocarcinoma		Confirmed somatic variant
MYCBP2	c.2480G>A	p.R827H	Substitution - Missense	13:77817229-77817229	large_intestine	caecum	adenocarcinoma		Confirmed somatic variant
MYCBP2_ENST00000357337	c.2474G>C	p.R825P	Substitution - Missense	13:77817235-77817235	kidney	NS	clear_cell_renal_cell_carcinoma	PASSENGER/OTHER	Confirmed somatic variant
MYCBP2	c.2474G>C	p.R825P	Substitution - Missense	13:77817235-77817235	kidney	NS	clear_cell_renal_cell_carcinoma	PASSENGER/OTHER	Confirmed somatic variant
POMT2	c.1336G>T	p.G446*	Substitution - Nonsense	14:77751972-77751972	haematopoietic_and_lymphoid_tissue	NS	acute_myeloid_leukaemia		Confirmed somatic variant
POMT2	c.1018G>A	p.G340S	Substitution - Missense	14:77762605-77762605	large_intestine	colon	adenocarcinoma	PASSENGER/OTHER	Confirmed somatic variant
POMT2	c.938G>A	p.G313D	Substitution - Missense	14:77765100-77765100	endometrium	NS	endometrioid_carcinoma	PASSENGER/OTHER	Variant of unknown origin
MYOC	c.227G>A	p.R76K	Substitution - Missense	1:171621525-171621525	large_intestine	colon	adenocarcinoma		Confirmed somatic variant
CASR	c.2956G>T	p.A986S	Substitution - Missense	3:122003757-122003757	haematopoietic_and_lymphoid_tissue	NS	acute_myeloid_leukaemia		Confirmed somatic variant
CASR	c.2956G>T	p.A986S	Substitution - Missense	3:122003757-122003757	large_intestine	colon	adenocarcinoma		Confirmed somatic variant
PLEKHH1_ENST00000329153	c.2204A>G	p.H735R	Substitution - Missense	14:68042574-68042574	haematopoietic_and_lymphoid_tissue	NS	acute_myeloid_leukaemia		Confirmed somatic variant
ZFR	c.1559T>C	p.I520T	Substitution - Missense	5:32400266-32400266	large_intestine	colon	adenocarcinoma		Confirmed somatic variant
DGKG	c.425C>G	p.T142S	Substitution - Missense	3:186006618-186006618	thyroid	NS	neoplasm		Confirmed somatic variant
PTPRU_ENST00000460170	c.2789A>G	p.N930S	Substitution - Missense	1:29631909-29631909	thyroid	NS	neoplasm		Confirmed somatic variant
PTPRU_ENST00000460170	c.2789A>G	p.N930S	Substitution - Missense	1:29631909-29631909	haematopoietic_and_lymphoid_tissue	NS	acute_myeloid_leukaemia		Confirmed somatic variant
PTPRU_ENST00000356870	c.2789A>G	p.N930S	Substitution - Missense	1:29631909-29631909	haematopoietic_and_lymphoid_tissue	NS	acute_myeloid_leukaemia		Confirmed somatic variant
PTPRU_ENST00000356870	c.2789A>G	p.N930S	Substitution - Missense	1:29631909-29631909	thyroid	NS	neoplasm		Confirmed somatic variant
CDK13	c.1498A>G	p.T500A	Substitution - Missense	7:40027484-40027484	haematopoietic_and_lymphoid_tissue	NS	acute_myeloid_leukaemia	PASSENGER/OTHER	Confirmed somatic variant
CDK13	c.1498A>G	p.T500A	Substitution - Missense	7:40027484-40027484	stomach	NS	adenocarcinoma	PASSENGER/OTHER	Reported in another cancer sample as somatic
PDE4A_ENST00000293683	c.1783C>T	p.R595C	Substitution - Missense	19:10574586-10574586	large_intestine	colon	NS	PASSENGER/OTHER	Confirmed somatic variant
PDE4A_ENST00000293683	c.1785C>T	p.R595R	Substitution - coding silent	19:10574588-10574588	large_intestine	colon	adenocarcinoma		Variant of unknown origin
PDE4A_ENST00000293683	c.1783C>T	p.R595C	Substitution - Missense	19:10574586-10574586	endometrium	NS	endometrioid_carcinoma	PASSENGER/OTHER	Reported in another cancer sample as somatic
NEDD4	c.97A>G	p.M33V	Substitution - Missense	15:56208933-56208933	large_intestine	colon	adenocarcinoma		Confirmed somatic variant
WDR62	c.4155A>C	p.L1385F	Substitution - Missense	19:36595436-36595436	thyroid	NS	neoplasm	PASSENGER/OTHER	Confirmed somatic variant
WDR62	c.4155A>C	p.L1385F	Substitution - Missense	19:36595436-36595436	prostate	NS	adenocarcinoma	PASSENGER/OTHER	Confirmed somatic variant
WDR62	c.4155A>C	p.L1385F	Substitution - Missense	19:36595436-36595436	upper_aerodigestive_tract	mouth	squamous_cell_carcinoma	PASSENGER/OTHER	Confirmed somatic variant
WDR62	c.4155A>C	p.L1385F	Substitution - Missense	19:36595436-36595436	prostate	NS	adenocarcinoma	PASSENGER/OTHER	Confirmed somatic variant
MLH1	c.655A>G	p.I219V	Substitution - Missense	3:37053568-37053568	prostate	NS	adenocarcinoma	CANCER	Confirmed somatic variant
ZNF446	c.574A>C	p.N192H	Substitution - Missense	19:58989495-58989495	haematopoietic_and_lymphoid_tissue	NS	acute_myeloid_leukaemia		Confirmed somatic variant
APOB	c.8779G>T	p.G2927W	Substitution - Missense	2:21230961-21230961	skin	NS	NS		Confirmed somatic variant
APOB	c.8774G>T	p.G2925V	Substitution - Missense	2:21230966-21230966	lung	NS	adenocarcinoma	PASSENGER/OTHER	Variant of unknown origin
ABCB1	c.1777C>T	p.R593C	Substitution - Missense	7:87175289-87175289	skin	NS	NS		Confirmed somatic variant
ABCB1	c.1777C>T	p.R593C	Substitution - Missense	7:87175289-87175289	large_intestine	caecum	adenocarcinoma		Confirmed somatic variant
OGFOD1	c.1420G>A	p.E474K	Substitution - Missense	16:56509430-56509430	urinary_tract	bladder	NS	PASSENGER/OTHER	Variant of unknown origin
FCGBP	c.14726G>A	p.R4909H	Substitution - Missense	19:40363916-40363916	thyroid	NS	neoplasm	PASSENGER/OTHER	Confirmed somatic variant
FCGBP	c.14726G>A	p.R4909H	Substitution - Missense	19:40363916-40363916	pancreas	NS	adenocarcinoma	PASSENGER/OTHER	Reported in another cancer sample as somatic
LAMB4	c.4528C>T	p.H1510Y	Substitution - Missense	7:107677984-107677984	large_intestine	colon	adenocarcinoma		Confirmed somatic variant
LAMB4	c.2597A>G	p.N866S	Substitution - Missense	7:107706895-107706895	haematopoietic_and_lymphoid_tissue	NS	acute_myeloid_leukaemia		Confirmed somatic variant
RPGRIP1_ENST00000206660	c.574A>G	p.K192E	Substitution - Missense	14:21770730-21770730	haematopoietic_and_lymphoid_tissue	NS	acute_myeloid_leukaemia		Confirmed somatic variant
RPGRIP1_ENST00000400017	c.574A>G	p.K192E	Substitution - Missense	14:21770730-21770730	haematopoietic_and_lymphoid_tissue	NS	acute_myeloid_leukaemia		Confirmed somatic variant
TBC1D2	c.721C>A	p.P241T	Substitution - Missense	9:100995758-100995758	haematopoietic_and_lymphoid_tissue	NS	acute_myeloid_leukaemia		Confirmed somatic variant
BRPF3	c.529A>G	p.S177G	Substitution - Missense	6:36168628-36168628	large_intestine	colon	adenocarcinoma		Confirmed somatic variant
SLC7A4	c.1045G>A	p.A349T	Substitution - Missense	22:21384578-21384578	large_intestine	colon	adenocarcinoma		Confirmed somatic variant
SLC7A4	c.1503G>A	p.S501S	Substitution - coding silent	22:21384120-21384120	urinary_tract	bladder	NS		Variant of unknown origin
EP300	c.4195G>A	p.D1399N	Substitution - Missense	22:41565529-41565529	urinary_tract	bladder	transitional_cell_carcinoma	CANCER	Confirmed somatic variant
EP300	c.4195G>A	p.D1399N	Substitution - Missense	22:41565529-41565529	upper_aerodigestive_tract	pharynx	squamous_cell_carcinoma	CANCER	Reported in another cancer sample as somatic
EP300	c.4195G>A	p.D1399N	Substitution - Missense	22:41565529-41565529	cervix	NS	squamous_cell_carcinoma	CANCER	Confirmed somatic variant
EP300	c.4195G>A	p.D1399N	Substitution - Missense	22:41565529-41565529	lung	NS	squamous_cell_carcinoma	CANCER	Reported in another cancer sample as somatic
EP300	c.4195G>A	p.D1399N	Substitution - Missense	22:41565529-41565529	oesophagus	NS	NS	CANCER	Confirmed somatic variant
EP300	c.4195G>A	p.D1399N	Substitution - Missense	22:41565529-41565529	lung	NS	squamous_cell_carcinoma	CANCER	Reported in another cancer sample as somatic
EP300	c.4195G>A	p.D1399N	Substitution - Missense	22:41565529-41565529	central_nervous_system	brain	NS	CANCER	Confirmed somatic variant
EP300	c.4195G>A	p.D1399N	Substitution - Missense	22:41565529-41565529	urinary_tract	bladder	NS	CANCER	Confirmed somatic variant
APEX1	c.444T>G	p.D148E	Substitution - Missense	14:20925154-20925154	large_intestine	colon	adenocarcinoma		Confirmed somatic variant
DIDO1	c.908G>A	p.R303Q	Substitution - Missense	20:61541304-61541304	NS	NS	NS	PASSENGER/OTHER	Confirmed somatic variant
DIDO1	c.1666G>A	p.A556T	Substitution - Missense	20:61528271-61528271	stomach	NS	adenocarcinoma	PASSENGER/OTHER	Variant of unknown origin
PXMP4	c.610G>A	p.V204I	Substitution - Missense	20:32295541-32295541	thyroid	NS	neoplasm		Confirmed somatic variant
PXMP4	c.610G>A	p.V204I	Substitution - Missense	20:32295541-32295541	large_intestine	colon	adenocarcinoma		Confirmed somatic variant
LAMA1	c.5626G>A	p.A1876T	Substitution - Missense	18:6985270-6985270	stomach	NS	adenocarcinoma	PASSENGER/OTHER	Reported in another cancer sample as somatic
LAMA1	c.5626G>A	p.A1876T	Substitution - Missense	18:6985270-6985270	large_intestine	colon	adenocarcinoma	PASSENGER/OTHER	Confirmed somatic variant
HOMER2_ENST00000304231	c.136C>T	p.R46W	Substitution - Missense	15:83561463-83561463	stomach	NS	adenocarcinoma	PASSENGER/OTHER	Confirmed somatic variant
HOMER2_ENST00000304231	c.136C>T	p.R46W	Substitution - Missense	15:83561463-83561463	endometrium	NS	endometrioid_carcinoma	PASSENGER/OTHER	Reported in another cancer sample as somatic
DMXL2	c.3862T>C	p.S1288P	Substitution - Missense	15:51791559-51791559	prostate	NS	adenocarcinoma	PASSENGER/OTHER	Confirmed somatic variant
DMXL2	c.3862T>C	p.S1288P	Substitution - Missense	15:51791559-51791559	haematopoietic_and_lymphoid_tissue	NS	acute_myeloid_leukaemia	PASSENGER/OTHER	Confirmed somatic variant
DMXL2	c.3862T>C	p.S1288P	Substitution - Missense	15:51791559-51791559	stomach	NS	adenocarcinoma	PASSENGER/OTHER	Reported in another cancer sample as somatic
DMXL2	c.3862T>C	p.S1288P	Substitution - Missense	15:51791559-51791559	prostate	NS	adenocarcinoma	PASSENGER/OTHER	Confirmed somatic variant
RP1	c.5008G>A	p.A1670T	Substitution - Missense	8:55541450-55541450	thyroid	NS	neoplasm		Confirmed somatic variant
RP1	c.5071T>C	p.S1691P	Substitution - Missense	8:55541513-55541513	thyroid	NS	neoplasm		Confirmed somatic variant
MAN2B1	c.1010G>A	p.R337Q	Substitution - Missense	19:12772090-12772090	thyroid	NS	neoplasm	PASSENGER/OTHER	Confirmed somatic variant
MAN2B1	c.1010G>A	p.R337Q	Substitution - Missense	19:12772090-12772090	meninges	NS	secretory	PASSENGER/OTHER	Confirmed somatic variant
ECH1	c.122A>C	p.E41A	Substitution - Missense	19:39322087-39322087	thyroid	NS	neoplasm		Confirmed somatic variant
ATP5SL	c.476G>C	p.C159S	Substitution - Missense	19:41939297-41939297	thyroid	NS	neoplasm		Confirmed somatic variant
ATP5SL	c.476G>C	p.C159S	Substitution - Missense	19:41939297-41939297	haematopoietic_and_lymphoid_tissue	NS	acute_myeloid_leukaemia		Confirmed somatic variant
ATP5SL	c.101A>G	p.N34S	Substitution - Missense	19:41944237-41944237	large_intestine	colon	adenocarcinoma	PASSENGER/OTHER	Confirmed somatic variant
ATP5SL	c.101A>G	p.N34S	Substitution - Missense	19:41944237-41944237	stomach	NS	adenocarcinoma	PASSENGER/OTHER	Reported in another cancer sample as somatic
ATP5SL	c.101A>G	p.N34S	Substitution - Missense	19:41944237-41944237	prostate	NS	adenocarcinoma	PASSENGER/OTHER	Confirmed somatic variant
TYK2	c.1087G>A	p.G363S	Substitution - Missense	19:10475649-10475649	large_intestine	colon	adenocarcinoma		Confirmed somatic variant
UPK1A	c.97T>G	p.S33A	Substitution - Missense	19:36159368-36159368	haematopoietic_and_lymphoid_tissue	NS	acute_myeloid_leukaemia	PASSENGER/OTHER	Confirmed somatic variant
UPK1A	c.97T>G	p.S33A	Substitution - Missense	19:36159368-36159368	stomach	NS	adenocarcinoma	PASSENGER/OTHER	Reported in another cancer sample as somatic
DNAH11	c.10196G>T	p.R3399L	Substitution - Missense	7:21847510-21847510	lung	NS	adenocarcinoma	PASSENGER/OTHER	Variant of unknown origin
RQCD1	c.392C>T	p.P131L	Substitution - Missense	2:219449406-219449406	skin	NS	NS	PASSENGER/OTHER	Confirmed somatic variant
RQCD1	c.392C>T	p.P131L	Substitution - Missense	2:219449406-219449406	NS	NS	NS	PASSENGER/OTHER	Confirmed somatic variant
SBNO1	c.392C>T	p.P131L	Substitution - Missense	12:123829960-123829960	oesophagus	NS	adenocarcinoma	PASSENGER/OTHER	Variant of unknown origin
RQCD1	c.392C>T	p.P131L	Substitution - Missense	2:219449406-219449406	skin	NS	NS	PASSENGER/OTHER	Confirmed somatic variant
RBFOX1_ENST00000550418	c.392C>T	p.P131L	Substitution - Missense	16:7629900-7629900	skin	NS	NS	PASSENGER/OTHER	Confirmed somatic variant
ATP7A	c.392C>T	p.P131L	Substitution - Missense	23:77244009-77244009	lung	NS	squamous_cell_carcinoma	PASSENGER/OTHER	Variant of unknown origin
ATP7A_ENST00000341514	c.392C>T	p.P131L	Substitution - Missense	23:77244009-77244009	lung	NS	squamous_cell_carcinoma	PASSENGER/OTHER	Variant of unknown origin
NUDT8	c.392C>T	p.P131L	Substitution - Missense	11:67395807-67395807	skin	head_neck	superficial_spreading	PASSENGER/OTHER	Variant of unknown origin
KIF11	c.392C>T	p.P131L	Substitution - Missense	10:94368781-94368781	lung	right_lower_lobe	adenocarcinoma	PASSENGER/OTHER	Variant of unknown origin
KDM4B_ENST00000381759	c.392C>T	p.P131L	Substitution - Missense	19:5041222-5041222	endometrium	NS	endometrioid_carcinoma	PASSENGER/OTHER	Confirmed somatic variant
KDM4B	c.392C>T	p.P131L	Substitution - Missense	19:5041222-5041222	endometrium	NS	endometrioid_carcinoma	PASSENGER/OTHER	Confirmed somatic variant
RQCD1	c.392C>T	p.P131L	Substitution - Missense	2:219449406-219449406	skin	NS	NS	PASSENGER/OTHER	Confirmed somatic variant
RBFOX1_ENST00000550418	c.392C>T	p.P131L	Substitution - Missense	16:7629900-7629900	central_nervous_system	brain	astrocytoma_Grade_IV	PASSENGER/OTHER	Confirmed somatic variant
POLA1_ENST00000379059	c.392C>T	p.P131L	Substitution - Missense	23:24732734-24732734	large_intestine	rectum	adenocarcinoma	PASSENGER/OTHER	Variant of unknown origin
ABI3	c.392C>T	p.P131L	Substitution - Missense	17:47295207-47295207	skin	NS	NS	PASSENGER/OTHER	Confirmed somatic variant
RQCD1	c.392C>T	p.P131L	Substitution - Missense	2:219449406-219449406	skin	NS	NS	PASSENGER/OTHER	Confirmed somatic variant
PCDHGB2	c.392C>T	p.P131L	Substitution - Missense	5:140740094-140740094	endometrium	NS	endometrioid_carcinoma	PASSENGER/OTHER	Variant of unknown origin
PCDHGB2_ENST00000522605	c.392C>T	p.P131L	Substitution - Missense	5:140740094-140740094	endometrium	NS	endometrioid_carcinoma	PASSENGER/OTHER	Variant of unknown origin
POLA1_ENST00000379059	c.392C>T	p.P131L	Substitution - Missense	23:24732734-24732734	large_intestine	caecum	adenocarcinoma	PASSENGER/OTHER	Variant of unknown origin
ZBTB7B	c.392C>T	p.P131L	Substitution - Missense	1:154987528-154987528	endometrium	NS	endometrioid_carcinoma	PASSENGER/OTHER	Confirmed somatic variant
IFT88	c.392C>T	p.P131L	Substitution - Missense	13:21166510-21166510	lung	NS	adenocarcinoma	PASSENGER/OTHER	Variant of unknown origin
RQCD1	c.392C>T	p.P131L	Substitution - Missense	2:219449406-219449406	skin	NS	NS	PASSENGER/OTHER	Confirmed somatic variant
ENSG00000107816	c.392C>T	p.P131L	Substitution - Missense	10:102763658-102763658	oesophagus	NS	adenocarcinoma	PASSENGER/OTHER	Variant of unknown origin
RQCD1	c.392C>T	p.P131L	Substitution - Missense	2:219449406-219449406	skin	NS	NS	PASSENGER/OTHER	Confirmed somatic variant
PCDHA7_ENST00000525929	c.392C>T	p.P131L	Substitution - Missense	5:140214360-140214360	endometrium	NS	endometrioid_carcinoma	PASSENGER/OTHER	Confirmed somatic variant
FMR1NB	c.392C>T	p.P131L	Substitution - Missense	23:147084835-147084835	skin	trunk	NS	PASSENGER/OTHER	Variant of unknown origin
PCDHA7	c.392C>T	p.P131L	Substitution - Missense	5:140214360-140214360	endometrium	NS	endometrioid_carcinoma	PASSENGER/OTHER	Confirmed somatic variant
KDM4B_ENST00000381759	c.392C>T	p.P131L	Substitution - Missense	19:5041222-5041222	pancreas	NS	NS	PASSENGER/OTHER	Confirmed somatic variant
KDM4B	c.392C>T	p.P131L	Substitution - Missense	19:5041222-5041222	pancreas	NS	NS	PASSENGER/OTHER	Confirmed somatic variant
RQCD1	c.392_393CC>TT	p.P131L	Substitution - Missense	2:219449406-219449407	skin	upper_leg	NS	PASSENGER/OTHER	Confirmed somatic variant
RQCD1	c.392C>T	p.P131L	Substitution - Missense	2:219449406-219449406	skin	NS	NS	PASSENGER/OTHER	Confirmed somatic variant
MRPL38	c.392C>T	p.P131L	Substitution - Missense	17:73897992-73897992	large_intestine	colon	adenocarcinoma	PASSENGER/OTHER	Confirmed somatic variant
ADCY3	c.392C>T	p.P131L	Substitution - Missense	2:25141465-25141465	large_intestine	colon	adenocarcinoma	PASSENGER/OTHER	Confirmed somatic variant
SLC26A3	c.392C>T	p.P131L	Substitution - Missense	7:107431671-107431671	skin	NS	NS	PASSENGER/OTHER	Confirmed somatic variant
SLC26A3	c.392C>T	p.P131L	Substitution - Missense	7:107431671-107431671	central_nervous_system	brain	astrocytoma_Grade_IV	PASSENGER/OTHER	Confirmed somatic variant
RBFOX1_ENST00000550418	c.392C>T	p.P131L	Substitution - Missense	16:7629900-7629900	skin	NS	NS	PASSENGER/OTHER	Confirmed somatic variant
RQCD1	c.392C>T	p.P131L	Substitution - Missense	2:219449406-219449406	skin	NS	NS	PASSENGER/OTHER	Confirmed somatic variant
POLA1	c.392C>T	p.P131L	Substitution - Missense	23:24732734-24732734	ovary	NS	serous_carcinoma	PASSENGER/OTHER	Confirmed somatic variant
RQCD1	c.392C>T	p.P131L	Substitution - Missense	2:219449406-219449406	NS	NS	NS	PASSENGER/OTHER	Confirmed somatic variant
ZKSCAN3	c.392C>T	p.P131L	Substitution - Missense	6:28327755-28327755	lung	NS	squamous_cell_carcinoma	PASSENGER/OTHER	Variant of unknown origin
SETX_ENST00000372169	c.3754G>A	p.G1252R	Substitution - Missense	9:135203231-135203231	haematopoietic_and_lymphoid_tissue	NS	acute_myeloid_leukaemia		Confirmed somatic variant
SETX	c.3754G>A	p.G1252R	Substitution - Missense	9:135203231-135203231	haematopoietic_and_lymphoid_tissue	NS	acute_myeloid_leukaemia	PASSENGER/OTHER	Confirmed somatic variant
SETX	c.3754G>A	p.G1252R	Substitution - Missense	9:135203231-135203231	stomach	NS	adenocarcinoma	PASSENGER/OTHER	Reported in another cancer sample as somatic
KRT37	c.917C>A	p.A306D	Substitution - Missense	17:39578424-39578424	large_intestine	colon	adenocarcinoma		Confirmed somatic variant
ALDH3A1	c.440C>T	p.A147V	Substitution - Missense	17:19645898-19645898	large_intestine	colon	adenocarcinoma	PASSENGER/OTHER	Confirmed somatic variant
SMR3A	c.395C>T	p.P132L	Substitution - Missense	4:71232701-71232701	large_intestine	colon	adenocarcinoma	PASSENGER/OTHER	Confirmed somatic variant
SMR3A	c.395C>T	p.P132L	Substitution - Missense	4:71232701-71232701	large_intestine	colon	adenocarcinoma	PASSENGER/OTHER	Confirmed somatic variant
SMR3A	c.395C>T	p.P132L	Substitution - Missense	4:71232701-71232701	prostate	NS	adenocarcinoma	PASSENGER/OTHER	Confirmed somatic variant
MANBA	c.757G>A	p.V253I	Substitution - Missense	4:103611845-103611845	kidney	NS	neoplasm		Confirmed somatic variant
ZBTB16_ENST00000335953	c.205C>A	p.H69N	Substitution - Missense	11:113934227-113934227	prostate	NS	NS	PASSENGER/OTHER	Variant of unknown origin
TECTA	c.1111A>G	p.R371G	Substitution - Missense	11:120989335-120989335	haematopoietic_and_lymphoid_tissue	NS	acute_myeloid_leukaemia		Confirmed somatic variant
TECTA	c.1111A>G	p.R371G	Substitution - Missense	11:120989335-120989335	large_intestine	colon	adenocarcinoma		Confirmed somatic variant
TECTA	c.2795T>C	p.V932A	Substitution - Missense	11:121000774-121000774	haematopoietic_and_lymphoid_tissue	NS	acute_myeloid_leukaemia		Confirmed somatic variant
SELPLG	c.186G>A	p.M62I	Substitution - Missense	12:109017898-109017898	thyroid	NS	neoplasm		Confirmed somatic variant
SELPLG_ENST00000550948	c.186G>A	p.M62I	Substitution - Missense	12:109017898-109017898	thyroid	NS	neoplasm		Confirmed somatic variant
AKAP3	c.1982T>C	p.I661T	Substitution - Missense	12:4736086-4736086	haematopoietic_and_lymphoid_tissue	NS	acute_myeloid_leukaemia		Confirmed somatic variant
AKAP3_ENST00000545990	c.1982T>C	p.I661T	Substitution - Missense	12:4736086-4736086	haematopoietic_and_lymphoid_tissue	NS	acute_myeloid_leukaemia		Confirmed somatic variant
TIMELESS	c.3053C>T	p.P1018L	Substitution - Missense	12:56814653-56814653	large_intestine	colon	adenocarcinoma		Confirmed somatic variant
TULP1	c.776T>C	p.I259T	Substitution - Missense	6:35477032-35477032	prostate	NS	adenocarcinoma	PASSENGER/OTHER	Confirmed somatic variant
TULP1	c.776T>C	p.I259T	Substitution - Missense	6:35477032-35477032	stomach	NS	adenocarcinoma	PASSENGER/OTHER	Reported in another cancer sample as somatic
TULP1	c.776T>C	p.I259T	Substitution - Missense	6:35477032-35477032	large_intestine	colon	adenocarcinoma	PASSENGER/OTHER	Confirmed somatic variant
TULP1	c.776T>C	p.I259T	Substitution - Missense	6:35477032-35477032	prostate	NS	adenocarcinoma	PASSENGER/OTHER	Confirmed somatic variant
MDN1	c.10267C>T	p.H3423Y	Substitution - Missense	6:90402482-90402482	large_intestine	colon	adenocarcinoma		Confirmed somatic variant
FHL5	c.610A>G	p.R204G	Substitution - Missense	6:97058553-97058553	haematopoietic_and_lymphoid_tissue	NS	acute_myeloid_leukaemia		Confirmed somatic variant
FHL5	c.610A>G	p.R204G	Substitution - Missense	6:97058553-97058553	thyroid	NS	neoplasm		Confirmed somatic variant
FHL5	c.610A>G	p.R204G	Substitution - Missense	6:97058553-97058553	thyroid	NS	neoplasm		Confirmed somatic variant
UNC93A	c.452G>A	p.W151*	Substitution - Nonsense	6:167709702-167709702	haematopoietic_and_lymphoid_tissue	NS	acute_myeloid_leukaemia		Confirmed somatic variant
UNC93A	c.452G>A	p.W151*	Substitution - Nonsense	6:167709702-167709702	large_intestine	colon	adenocarcinoma		Confirmed somatic variant
PCDHB3	c.619G>A	p.E207K	Substitution - Missense	5:140480852-140480852	large_intestine	colon	adenocarcinoma		Confirmed somatic variant
PCDHB3	c.619G>A	p.E207K	Substitution - Missense	5:140480852-140480852	haematopoietic_and_lymphoid_tissue	NS	acute_myeloid_leukaemia		Confirmed somatic variant
PCDHB3	c.1242A>T	p.R414S	Substitution - Missense	5:140481475-140481475	large_intestine	colon	adenocarcinoma		Confirmed somatic variant
PCDHB3	c.1242A>T	p.R414S	Substitution - Missense	5:140481475-140481475	haematopoietic_and_lymphoid_tissue	NS	acute_myeloid_leukaemia		Confirmed somatic variant
GGCX	c.974G>A	p.R325Q	Substitution - Missense	2:85780536-85780536	large_intestine	colon	adenocarcinoma		Confirmed somatic variant
GGCX	c.974G>A	p.R325Q	Substitution - Missense	2:85780536-85780536	haematopoietic_and_lymphoid_tissue	NS	acute_myeloid_leukaemia		Confirmed somatic variant
TPO_ENST00000337415	c.2753C>G	p.P918R	Substitution - Missense	2:1546327-1546327	haematopoietic_and_lymphoid_tissue	NS	acute_myeloid_leukaemia		Confirmed somatic variant
SRSF4	c.1013G>C	p.G338A	Substitution - Missense	1:29475394-29475394	thyroid	NS	neoplasm		Confirmed somatic variant
SRSF4	c.1013G>C	p.G338A	Substitution - Missense	1:29475394-29475394	thyroid	NS	neoplasm		Confirmed somatic variant
OSCP1	c.421A>G	p.T141A	Substitution - Missense	1:36898067-36898067	prostate	NS	adenocarcinoma	PASSENGER/OTHER	Confirmed somatic variant
OSCP1	c.421A>G	p.T141A	Substitution - Missense	1:36898067-36898067	stomach	NS	adenocarcinoma	PASSENGER/OTHER	Reported in another cancer sample as somatic
OSCP1	c.421A>G	p.T141A	Substitution - Missense	1:36898067-36898067	pancreas	NS	NS	PASSENGER/OTHER	Confirmed somatic variant
OSCP1	c.421A>G	p.T141A	Substitution - Missense	1:36898067-36898067	large_intestine	colon	adenocarcinoma	PASSENGER/OTHER	Reported in another cancer sample as somatic
SIPA1L2	c.4915G>A	p.G1639S	Substitution - Missense	1:232539219-232539219	large_intestine	colon	adenocarcinoma		Confirmed somatic variant
LEPRE1_ENST00000296388	c.1045G>A	p.G349R	Substitution - Missense	1:43223489-43223489	large_intestine	colon	adenocarcinoma	PASSENGER/OTHER	Reported in another cancer sample as somatic
LEPRE1	c.1045G>A	p.G349R	Substitution - Missense	1:43223489-43223489	large_intestine	colon	adenocarcinoma	PASSENGER/OTHER	Reported in another cancer sample as somatic
LEPRE1_ENST00000296388	c.1045G>A	p.G349R	Substitution - Missense	1:43223489-43223489	large_intestine	colon	adenocarcinoma	PASSENGER/OTHER	Confirmed somatic variant
LEPRE1	c.1045G>A	p.G349R	Substitution - Missense	1:43223489-43223489	large_intestine	colon	adenocarcinoma	PASSENGER/OTHER	Confirmed somatic variant
LEPRE1_ENST00000296388	c.1045G>A	p.G349R	Substitution - Missense	1:43223489-43223489	large_intestine	colon	adenocarcinoma	PASSENGER/OTHER	Reported in another cancer sample as somatic
LEPRE1	c.1045G>A	p.G349R	Substitution - Missense	1:43223489-43223489	large_intestine	colon	adenocarcinoma	PASSENGER/OTHER	Reported in another cancer sample as somatic
CENPF	c.6415G>A	p.A2139T	Substitution - Missense	1:214819328-214819328	haematopoietic_and_lymphoid_tissue	NS	acute_myeloid_leukaemia	PASSENGER/OTHER	Confirmed somatic variant
CENPF	c.6415G>A	p.A2139T	Substitution - Missense	1:214819328-214819328	liver	NS	NS	PASSENGER/OTHER	Reported in another cancer sample as somatic
CENPF	c.7067C>T	p.A2356V	Substitution - Missense	1:214819980-214819980	haematopoietic_and_lymphoid_tissue	NS	acute_myeloid_leukaemia		Confirmed somatic variant
MUC5B	c.13211C>G	p.A4404G	Substitution - Missense	11:1271321-1271321	breast	NS	NS		Confirmed somatic variant
MUC5B	c.13211C>G	p.A4404G	Substitution - Missense	11:1271321-1271321	thyroid	NS	neoplasm		Confirmed somatic variant
MUC5B	c.13211C>G	p.A4404G	Substitution - Missense	11:1271321-1271321	liver	NS	hepatocellular_carcinoma		Confirmed somatic variant
MUC5B	c.13211C>G	p.A4404G	Substitution - Missense	11:1271321-1271321	kidney	NS	neoplasm		Confirmed somatic variant
FBXO30	c.1749T>A	p.H583Q	Substitution - Missense	6:146125793-146125793	haematopoietic_and_lymphoid_tissue	NS	acute_myeloid_leukaemia		Confirmed somatic variant
FBXO30	c.1749T>A	p.H583Q	Substitution - Missense	6:146125793-146125793	skin	NS	NS		Confirmed somatic variant
FBXO30	c.1749T>A	p.H583Q	Substitution - Missense	6:146125793-146125793	haematopoietic_and_lymphoid_tissue	NS	acute_myeloid_leukaemia		Confirmed somatic variant
SLC16A7	c.184T>C	p.S62P	Substitution - Missense	12:60098766-60098766	large_intestine	caecum	adenocarcinoma	PASSENGER/OTHER	Variant of unknown origin
RAD23B	c.746C>T	p.A249V	Substitution - Missense	9:110084328-110084328	large_intestine	colon	adenocarcinoma		Confirmed somatic variant
PCDHB10	c.1143G>A	p.M381I	Substitution - Missense	5:140573268-140573268	urinary_tract	bladder	NS	PASSENGER/OTHER	Confirmed somatic variant
SNX19	c.1081G>C	p.V361L	Substitution - Missense	11:130784754-130784754	haematopoietic_and_lymphoid_tissue	NS	acute_myeloid_leukaemia		Confirmed somatic variant
SNX19	c.1439C>T	p.P480L	Substitution - Missense	11:130784396-130784396	large_intestine	colon	adenocarcinoma		Confirmed somatic variant
CCRL2	c.500T>A	p.F167Y	Substitution - Missense	3:46450070-46450070	large_intestine	colon	adenocarcinoma		Confirmed somatic variant
LRIF1	c.1312G>A	p.A438T	Substitution - Missense	1:111494194-111494194	liver	NS	hepatocellular_carcinoma		Confirmed somatic variant
LRIF1	c.1312G>A	p.A438T	Substitution - Missense	1:111494194-111494194	large_intestine	colon	adenocarcinoma		Confirmed somatic variant
PRM2	c.43G>A	p.E15K	Substitution - Missense	16:11370185-11370185	skin	NS	NS		Confirmed somatic variant
OR2S2_ENST00000341959	c.427A>G	p.M143V	Substitution - Missense	9:35957669-35957669	large_intestine	colon	adenocarcinoma		Confirmed somatic variant
OR2S2_ENST00000341959	c.427A>G	p.M143V	Substitution - Missense	9:35957669-35957669	thyroid	NS	neoplasm		Confirmed somatic variant
RBM19	c.776A>G	p.K259R	Substitution - Missense	12:114395651-114395651	thyroid	NS	neoplasm		Confirmed somatic variant
CTCFL	c.148G>C	p.E50Q	Substitution - Missense	20:56099114-56099114	large_intestine	caecum	adenocarcinoma	PASSENGER/OTHER	Reported in another cancer sample as somatic
CTCFL	c.148G>C	p.E50Q	Substitution - Missense	20:56099114-56099114	large_intestine	colon	adenocarcinoma	PASSENGER/OTHER	Confirmed somatic variant
CTCFL_ENST00000423479	c.148G>C	p.E50Q	Substitution - Missense	20:56099114-56099114	large_intestine	colon	adenocarcinoma		Confirmed somatic variant
PREX1	c.4676G>C	p.S1559T	Substitution - Missense	20:47246077-47246077	thyroid	NS	neoplasm		Confirmed somatic variant
PREX1	c.4676G>C	p.S1559T	Substitution - Missense	20:47246077-47246077	thyroid	NS	neoplasm		Confirmed somatic variant
SEMG2	c.821G>A	p.S274N	Substitution - Missense	20:43851094-43851094	haematopoietic_and_lymphoid_tissue	NS	acute_myeloid_leukaemia		Confirmed somatic variant
CDH26_ENST00000244047	c.659T>C	p.V220A	Substitution - Missense	20:58559811-58559811	pancreas	NS	acinar_carcinoma	PASSENGER/OTHER	Confirmed somatic variant
CDH26	c.659T>C	p.V220A	Substitution - Missense	20:58559811-58559811	pancreas	NS	acinar_carcinoma	PASSENGER/OTHER	Confirmed somatic variant
SEMG1	c.235T>A	p.S79T	Substitution - Missense	20:43836173-43836173	haematopoietic_and_lymphoid_tissue	NS	acute_myeloid_leukaemia	PASSENGER/OTHER	Confirmed somatic variant
SEMG1	c.235T>A	p.S79T	Substitution - Missense	20:43836173-43836173	stomach	NS	adenocarcinoma	PASSENGER/OTHER	Reported in another cancer sample as somatic
C20orf85	c.295A>G	p.I99V	Substitution - Missense	20:56735759-56735759	large_intestine	colon	adenocarcinoma		Confirmed somatic variant
MPHOSPH10	c.1273C>A	p.L425M	Substitution - Missense	2:71366957-71366957	stomach	NS	adenocarcinoma	PASSENGER/OTHER	Variant of unknown origin
CDKN1A	c.93C>A	p.S31R	Substitution - Missense	6:36651971-36651971	large_intestine	colon	adenocarcinoma		Confirmed somatic variant
CDKN1A	c.93C>A	p.S31R	Substitution - Missense	6:36651971-36651971	thyroid	NS	neoplasm		Confirmed somatic variant
C3orf78	c.181A>G	p.R61G	Substitution - Missense	3:52574469-52574469	liver	NS	NS		Confirmed somatic variant
C3orf78	c.181A>G	p.R61G	Substitution - Missense	3:52574469-52574469	liver	NS	NS		Reported in another cancer sample as somatic
OR7A10	c.452T>C	p.M151T	Substitution - Missense	19:14952238-14952238	large_intestine	colon	adenocarcinoma	PASSENGER/OTHER	Variant of unknown origin
MACF1	c.1480C>T	p.R494W	Substitution - Missense	1:39798420-39798420	endometrium	NS	endometrioid_carcinoma	PASSENGER/OTHER	Variant of unknown origin
ATF4	c.65A>C	p.Q22P	Substitution - Missense	22:39917515-39917515	large_intestine	colon	adenocarcinoma		Confirmed somatic variant
MBD4	c.817G>A	p.A273T	Substitution - Missense	3:129155670-129155670	large_intestine	colon	adenocarcinoma		Confirmed somatic variant
QRICH2	c.605T>C	p.L202S	Substitution - Missense	17:74289705-74289705	large_intestine	colon	adenocarcinoma		Confirmed somatic variant
QRICH2	c.2921A>G	p.H974R	Substitution - Missense	17:74287389-74287389	large_intestine	colon	adenocarcinoma		Confirmed somatic variant
EFCAB4B	c.460G>A	p.E154K	Substitution - Missense	12:3788145-3788145	thyroid	NS	neoplasm		Confirmed somatic variant
EFCAB4B_ENST00000440314	c.460G>A	p.E154K	Substitution - Missense	12:3788145-3788145	thyroid	NS	neoplasm		Confirmed somatic variant
EFCAB4B_ENST00000444507	c.460G>A	p.E154K	Substitution - Missense	12:3788145-3788145	thyroid	NS	neoplasm		Confirmed somatic variant
EFCAB4B	c.460G>A	p.E154K	Substitution - Missense	12:3788145-3788145	large_intestine	colon	adenocarcinoma		Confirmed somatic variant
EFCAB4B_ENST00000440314	c.460G>A	p.E154K	Substitution - Missense	12:3788145-3788145	large_intestine	colon	adenocarcinoma		Confirmed somatic variant
EFCAB4B_ENST00000444507	c.460G>A	p.E154K	Substitution - Missense	12:3788145-3788145	large_intestine	colon	adenocarcinoma		Confirmed somatic variant
CEP85	c.638G>A	p.S213N	Substitution - Missense	1:26582091-26582091	haematopoietic_and_lymphoid_tissue	NS	acute_myeloid_leukaemia		Confirmed somatic variant
CEP85	c.638G>A	p.S213N	Substitution - Missense	1:26582091-26582091	haematopoietic_and_lymphoid_tissue	NS	acute_myeloid_leukaemia		Confirmed somatic variant
HSD17B3	c.91G>A	p.V31I	Substitution - Missense	9:99064296-99064296	large_intestine	colon	adenocarcinoma	PASSENGER/OTHER	Variant of unknown origin
SYNE1_ENST00000423061	c.24175C>A	p.Q8059K	Substitution - Missense	6:152472750-152472750	breast	NS	NS		Confirmed somatic variant
SYNE1_ENST00000448038	c.24175C>A	p.Q8059K	Substitution - Missense	6:152472750-152472750	breast	NS	NS		Confirmed somatic variant
SYNE1_ENST00000265368	c.24184C>T	p.Q8062*	Substitution - Nonsense	6:152473222-152473222	pancreas	NS	NS		Confirmed somatic variant
SYNE1	c.24184C>T	p.Q8062*	Substitution - Nonsense	6:152473222-152473222	pancreas	NS	NS		Confirmed somatic variant
SYNE1_ENST00000265368	c.24006G>T	p.Q8002H	Substitution - Missense	6:152476150-152476150	endometrium	NS	endometrioid_carcinoma	PASSENGER/OTHER	Variant of unknown origin
SYNE1	c.24006G>T	p.Q8002H	Substitution - Missense	6:152476150-152476150	endometrium	NS	endometrioid_carcinoma	PASSENGER/OTHER	Variant of unknown origin
NAPSA	c.119T>C	p.I40T	Substitution - Missense	19:50865535-50865535	upper_aerodigestive_tract	tonsil	squamous_cell_carcinoma	PASSENGER/OTHER	Reported in another cancer sample as somatic
NAPSA	c.119T>C	p.I40T	Substitution - Missense	19:50865535-50865535	large_intestine	colon	adenocarcinoma	PASSENGER/OTHER	Confirmed somatic variant
VPS13B	c.10294G>A	p.G3432R	Substitution - Missense	8:100865836-100865836	large_intestine	colon	adenocarcinoma		Confirmed somatic variant
VPS13B	c.10294G>A	p.G3432R	Substitution - Missense	8:100865836-100865836	haematopoietic_and_lymphoid_tissue	NS	acute_myeloid_leukaemia		Confirmed somatic variant
CHIT1	c.304G>A	p.G102S	Substitution - Missense	1:203194186-203194186	prostate	NS	adenocarcinoma	PASSENGER/OTHER	Confirmed somatic variant
CHIT1	c.304G>A	p.G102S	Substitution - Missense	1:203194186-203194186	skin	NS	NS	PASSENGER/OTHER	Confirmed somatic variant
CHIT1	c.304G>A	p.G102S	Substitution - Missense	1:203194186-203194186	stomach	NS	adenocarcinoma	PASSENGER/OTHER	Reported in another cancer sample as somatic
CHIT1	c.304G>A	p.G102S	Substitution - Missense	1:203194186-203194186	prostate	NS	adenocarcinoma	PASSENGER/OTHER	Confirmed somatic variant
KL_ENST00000426690	c.133T>G	p.F45V	Substitution - Missense	13:33628138-33628138	thyroid	NS	neoplasm		Confirmed somatic variant
SRRM1	c.2066G>A	p.R689Q	Substitution - Missense	1:24995940-24995940	endometrium	NS	endometrioid_carcinoma	PASSENGER/OTHER	Variant of unknown origin
GIMAP6	c.511G>A	p.G171S	Substitution - Missense	7:150325175-150325175	haematopoietic_and_lymphoid_tissue	NS	acute_myeloid_leukaemia	PASSENGER/OTHER	Confirmed somatic variant
GIMAP6	c.511G>A	p.G171S	Substitution - Missense	7:150325175-150325175	lung	NS	small_cell_carcinoma	PASSENGER/OTHER	Reported in another cancer sample as somatic
NGF	c.104C>T	p.A35V	Substitution - Missense	1:115829313-115829313	skin	NS	NS		Confirmed somatic variant
NGF	c.104C>T	p.A35V	Substitution - Missense	1:115829313-115829313	large_intestine	colon	adenocarcinoma		Confirmed somatic variant
ADAMTS8_ENST00000257359	c.1574C>T	p.A525V	Substitution - Missense	11:130281488-130281488	large_intestine	colon	adenocarcinoma		Confirmed somatic variant
ADAMTS8	c.1574C>T	p.A525V	Substitution - Missense	11:130281488-130281488	large_intestine	colon	adenocarcinoma		Confirmed somatic variant
RINT1	c.118A>T	p.S40C	Substitution - Missense	7:105177041-105177041	large_intestine	colon	adenocarcinoma		Confirmed somatic variant
CAPN9_ENST00000271971	c.964A>C	p.K322Q	Substitution - Missense	1:230914729-230914729	large_intestine	colon	adenocarcinoma		Confirmed somatic variant
EDNRB	c.429G>C	p.L143F	Substitution - Missense	13:78492280-78492280	pancreas	NS	NS		Confirmed somatic variant
EDNRB_ENST00000446573	c.429G>C	p.L143F	Substitution - Missense	13:78492280-78492280	pancreas	NS	NS		Confirmed somatic variant
ZDHHC4	c.157G>A	p.V53M	Substitution - Missense	7:6621277-6621277	haematopoietic_and_lymphoid_tissue	NS	acute_myeloid_leukaemia		Confirmed somatic variant
ZDHHC4	c.157G>A	p.V53M	Substitution - Missense	7:6621277-6621277	large_intestine	colon	adenocarcinoma		Confirmed somatic variant
TTC5	c.140A>G	p.Q47R	Substitution - Missense	14:20770036-20770036	prostate	NS	NS	PASSENGER/OTHER	Confirmed somatic variant
MYCBPAP	c.1159G>A	p.A387T	Substitution - Missense	17:48598785-48598785	urinary_tract	bladder	NS		Confirmed somatic variant
MYCBPAP_ENST00000436259	c.1159G>A	p.A387T	Substitution - Missense	17:48598785-48598785	urinary_tract	bladder	NS		Confirmed somatic variant
MYCBPAP_ENST00000323776	c.2841C>G	p.S947R	Substitution - Missense	17:48606537-48606537	thyroid	NS	neoplasm		Confirmed somatic variant
MMP7	c.232G>A	p.V78I	Substitution - Missense	11:102398591-102398591	large_intestine	rectum	adenocarcinoma	PASSENGER/OTHER	Confirmed somatic variant
MMP7	c.232G>A	p.V78I	Substitution - Missense	11:102398591-102398591	stomach	NS	adenocarcinoma	PASSENGER/OTHER	Confirmed somatic variant
MMP7	c.232G>A	p.V78I	Substitution - Missense	11:102398591-102398591	central_nervous_system	brain	astrocytoma_Grade_IV	PASSENGER/OTHER	Confirmed somatic variant
THBS1	c.1567A>G	p.T523A	Substitution - Missense	15:39880822-39880822	haematopoietic_and_lymphoid_tissue	NS	acute_myeloid_leukaemia	PASSENGER/OTHER	Confirmed somatic variant
THBS1	c.1567A>G	p.T523A	Substitution - Missense	15:39880822-39880822	large_intestine	colon	adenocarcinoma	PASSENGER/OTHER	Confirmed somatic variant
THBS1	c.1567A>G	p.T523A	Substitution - Missense	15:39880822-39880822	prostate	NS	adenocarcinoma	PASSENGER/OTHER	Confirmed somatic variant
THBS1	c.1567A>G	p.T523A	Substitution - Missense	15:39880822-39880822	stomach	NS	adenocarcinoma	PASSENGER/OTHER	Reported in another cancer sample as somatic
IFT172	c.4192G>T	p.E1398*	Substitution - Nonsense	2:27672398-27672398	endometrium	NS	endometrioid_carcinoma		Variant of unknown origin
IFT172	c.396A>T	p.E132D	Substitution - Missense	2:27706745-27706745	lung	NS	squamous_cell_carcinoma	PASSENGER/OTHER	Variant of unknown origin
IFT172	c.4117G>C	p.E1373Q	Substitution - Missense	2:27672601-27672601	breast	NS	NS		Confirmed somatic variant
LHCGR	c.460G>A	p.E154K	Substitution - Missense	2:48950671-48950671	haematopoietic_and_lymphoid_tissue	NS	hairy_cell_leukaemia	PASSENGER/OTHER	Confirmed somatic variant
LHCGR	c.460G>A	p.E154K	Substitution - Missense	2:48950671-48950671	haematopoietic_and_lymphoid_tissue	NS	hairy_cell_leukaemia	PASSENGER/OTHER	Confirmed somatic variant
LHCGR	c.460G>A	p.E154K	Substitution - Missense	2:48950671-48950671	NS	NS	NS	PASSENGER/OTHER	Confirmed somatic variant
LHCGR	c.460G>A	p.E154K	Substitution - Missense	2:48950671-48950671	skin	NS	NS	PASSENGER/OTHER	Confirmed somatic variant
PDE5A	c.1186G>A	p.D396N	Substitution - Missense	4:120481464-120481464	large_intestine	colon	adenocarcinoma	PASSENGER/OTHER	Variant of unknown origin
EGF	c.2124G>A	p.M708I	Substitution - Missense	4:110901198-110901198	large_intestine	colon	adenocarcinoma		Confirmed somatic variant
PTPRQ	c.5716G>A	p.V1906I	Substitution - Missense	12:81026012-81026012	endometrium	NS	endometrioid_carcinoma	PASSENGER/OTHER	Confirmed somatic variant
PTPRQ	c.5716G>A	p.V1906I	Substitution - Missense	12:81026012-81026012	pancreas	NS	NS	PASSENGER/OTHER	Confirmed somatic variant
LNX2	c.592T>C	p.S198P	Substitution - Missense	13:28143229-28143229	kidney	NS	neoplasm		Confirmed somatic variant
BRCA2_ENST00000544455	c.865A>C	p.N289H	Substitution - Missense	13:32906480-32906480	haematopoietic_and_lymphoid_tissue	NS	acute_myeloid_leukaemia		Confirmed somatic variant
BRCA2	c.865A>C	p.N289H	Substitution - Missense	13:32906480-32906480	haematopoietic_and_lymphoid_tissue	NS	acute_myeloid_leukaemia		Confirmed somatic variant
ITGB7	c.1255G>A	p.E419K	Substitution - Missense	12:53588035-53588035	NS	NS	NS	PASSENGER/OTHER	Confirmed somatic variant
KRT71	c.364G>A	p.E122K	Substitution - Missense	12:52946498-52946498	large_intestine	colon	adenocarcinoma		Confirmed somatic variant
KRT71	c.364G>A	p.E122K	Substitution - Missense	12:52946498-52946498	thyroid	NS	neoplasm		Confirmed somatic variant
DISP2	c.1163G>A	p.G388E	Substitution - Missense	15:40659476-40659476	thyroid	NS	neoplasm		Confirmed somatic variant
DISP2	c.1163G>A	p.G388E	Substitution - Missense	15:40659476-40659476	haematopoietic_and_lymphoid_tissue	NS	acute_myeloid_leukaemia		Confirmed somatic variant
BCL2A1_ENST00000335661	c.245G>A	p.G82D	Substitution - Missense	15:80263217-80263217	haematopoietic_and_lymphoid_tissue	NS	acute_myeloid_leukaemia		Confirmed somatic variant
BCL2A1	c.245G>A	p.G82D	Substitution - Missense	15:80263217-80263217	haematopoietic_and_lymphoid_tissue	NS	acute_myeloid_leukaemia		Confirmed somatic variant
BCL2A1_ENST00000335661	c.245G>A	p.G82D	Substitution - Missense	15:80263217-80263217	haematopoietic_and_lymphoid_tissue	NS	acute_myeloid_leukaemia		Confirmed somatic variant
BCL2A1	c.245G>A	p.G82D	Substitution - Missense	15:80263217-80263217	haematopoietic_and_lymphoid_tissue	NS	acute_myeloid_leukaemia		Confirmed somatic variant
LINS	c.1923G>C	p.E641D	Substitution - Missense	15:101109794-101109794	thyroid	NS	neoplasm		Confirmed somatic variant
LINS	c.1923G>C	p.E641D	Substitution - Missense	15:101109794-101109794	haematopoietic_and_lymphoid_tissue	NS	acute_myeloid_leukaemia		Confirmed somatic variant
ADAMTS18	c.3240C>A	p.S1080R	Substitution - Missense	16:77325325-77325325	prostate	NS	adenocarcinoma	PASSENGER/OTHER	Confirmed somatic variant
ADAMTS18	c.3240C>A	p.S1080R	Substitution - Missense	16:77325325-77325325	skin	NS	NS	PASSENGER/OTHER	Confirmed somatic variant
ADAMTS18	c.3240C>A	p.S1080R	Substitution - Missense	16:77325325-77325325	stomach	NS	adenocarcinoma	PASSENGER/OTHER	Reported in another cancer sample as somatic
ADAMTS18	c.3240C>A	p.S1080R	Substitution - Missense	16:77325325-77325325	prostate	NS	adenocarcinoma	PASSENGER/OTHER	Confirmed somatic variant
ZNF287	c.2122G>T	p.E708*	Substitution - Nonsense	17:16455334-16455334	endometrium	NS	endometrioid_carcinoma		Variant of unknown origin
NOB1	c.692G>A	p.R231Q	Substitution - Missense	16:69782855-69782855	thyroid	NS	neoplasm		Confirmed somatic variant
OR4D1	c.520C>A	p.L174I	Substitution - Missense	17:56233034-56233034	haematopoietic_and_lymphoid_tissue	NS	acute_myeloid_leukaemia	PASSENGER/OTHER	Confirmed somatic variant
OR4D1	c.520C>A	p.L174I	Substitution - Missense	17:56233034-56233034	stomach	NS	adenocarcinoma	PASSENGER/OTHER	Reported in another cancer sample as somatic
ESCO1	c.662C>T	p.T221M	Substitution - Missense	18:19154143-19154143	haematopoietic_and_lymphoid_tissue	NS	acute_myeloid_leukaemia		Confirmed somatic variant
ESCO1	c.662C>T	p.T221M	Substitution - Missense	18:19154143-19154143	large_intestine	colon	adenocarcinoma		Confirmed somatic variant
ESCO1	c.662C>T	p.T221M	Substitution - Missense	18:19154143-19154143	lung	NS	squamous_cell_carcinoma		Confirmed somatic variant
NLRP12	c.116G>T	p.G39V	Substitution - Missense	19:54327313-54327313	large_intestine	colon	adenocarcinoma		Confirmed somatic variant
NLRP12_ENST00000345770	c.116G>T	p.G39V	Substitution - Missense	19:54327313-54327313	large_intestine	colon	adenocarcinoma		Confirmed somatic variant
MYOM3	c.3371G>A	p.R1124Q	Substitution - Missense	1:24393563-24393563	large_intestine	colon	adenocarcinoma		Confirmed somatic variant
MYOM3_ENST00000329601	c.3371G>A	p.R1124Q	Substitution - Missense	1:24393563-24393563	large_intestine	colon	adenocarcinoma		Confirmed somatic variant
MYOM3	c.3371G>A	p.R1124Q	Substitution - Missense	1:24393563-24393563	thyroid	NS	neoplasm		Confirmed somatic variant
MYOM3_ENST00000329601	c.3371G>A	p.R1124Q	Substitution - Missense	1:24393563-24393563	thyroid	NS	neoplasm		Confirmed somatic variant
MYOM3	c.3371G>A	p.R1124Q	Substitution - Missense	1:24393563-24393563	thyroid	NS	neoplasm		Confirmed somatic variant
MYOM3_ENST00000329601	c.3371G>A	p.R1124Q	Substitution - Missense	1:24393563-24393563	thyroid	NS	neoplasm		Confirmed somatic variant
FLG2	c.893G>C	p.C298S	Substitution - Missense	1:152329369-152329369	large_intestine	colon	adenocarcinoma		Confirmed somatic variant
AQP10_ENST00000484864	c.367C>T	p.H123Y	Substitution - Missense	1:154295592-154295592	large_intestine	colon	adenocarcinoma		Confirmed somatic variant
AQP10	c.367C>T	p.H123Y	Substitution - Missense	1:154295592-154295592	large_intestine	colon	adenocarcinoma		Confirmed somatic variant
FLG	c.4445C>A	p.S1482Y	Substitution - Missense	1:152282917-152282917	haematopoietic_and_lymphoid_tissue	NS	acute_myeloid_leukaemia		Confirmed somatic variant
ETAA1	c.2017G>A	p.E673K	Substitution - Missense	2:67631831-67631831	thyroid	NS	neoplasm	PASSENGER/OTHER	Confirmed somatic variant
ETAA1	c.2017G>A	p.E673K	Substitution - Missense	2:67631831-67631831	kidney	NS	clear_cell_renal_cell_carcinoma	PASSENGER/OTHER	Confirmed somatic variant
ETAA1	c.2017G>A	p.E673K	Substitution - Missense	2:67631831-67631831	stomach	NS	adenocarcinoma	PASSENGER/OTHER	Reported in another cancer sample as somatic
ETAA1	c.2017G>A	p.E673K	Substitution - Missense	2:67631831-67631831	prostate	NS	adenocarcinoma	PASSENGER/OTHER	Confirmed somatic variant
ABHD1	c.1113G>C	p.W371C	Substitution - Missense	2:27353507-27353507	large_intestine	colon	adenocarcinoma		Confirmed somatic variant
ABHD1	c.1113G>C	p.W371C	Substitution - Missense	2:27353507-27353507	thyroid	NS	neoplasm		Confirmed somatic variant
MYH15	c.3373A>G	p.T1125A	Substitution - Missense	3:108147728-108147728	large_intestine	colon	adenocarcinoma		Confirmed somatic variant
BDP1	c.3538G>A	p.G1180S	Substitution - Missense	5:70806457-70806457	large_intestine	colon	adenocarcinoma		Confirmed somatic variant
SDK1	c.3046G>A	p.D1016N	Substitution - Missense	7:4116665-4116665	large_intestine	colon	adenocarcinoma	PASSENGER/OTHER	Variant of unknown origin
PSKH2	c.526G>T	p.A176S	Substitution - Missense	8:87076520-87076520	haematopoietic_and_lymphoid_tissue	NS	acute_myeloid_leukaemia	PASSENGER/OTHER	Confirmed somatic variant
PSKH2	c.526G>T	p.A176S	Substitution - Missense	8:87076520-87076520	thyroid	NS	neoplasm	PASSENGER/OTHER	Confirmed somatic variant
PSKH2	c.526G>T	p.A176S	Substitution - Missense	8:87076520-87076520	prostate	NS	adenocarcinoma	PASSENGER/OTHER	Confirmed somatic variant
PSKH2	c.526G>T	p.A176S	Substitution - Missense	8:87076520-87076520	stomach	NS	adenocarcinoma	PASSENGER/OTHER	Reported in another cancer sample as somatic
MKI67	c.2560C>G	p.L854V	Substitution - Missense	10:129907544-129907544	thyroid	NS	neoplasm		Confirmed somatic variant
ENDOD1	c.1337G>T	p.G446V	Substitution - Missense	11:94862577-94862577	large_intestine	colon	adenocarcinoma		Confirmed somatic variant
CD226	c.919A>G	p.S307G	Substitution - Missense	18:67531642-67531642	prostate	NS	NS	PASSENGER/OTHER	Confirmed somatic variant
TMEM132D	c.2299G>A	p.V767I	Substitution - Missense	12:129559421-129559421	large_intestine	colon	adenocarcinoma		Confirmed somatic variant
